# Supplementary material for: Determinants of selection in yeast evolved by genome shuffling
Source: Biotechnol Biofuels. 2018 Oct 16;11:282. doi: 10.1186/s13068-018-1283-9 (PMC6190656; doi:10.1186/s13068-018-1283-9)
Supplement: Supplementary file 2 — Additional file 2. List of single nucleotide polymorphisms detected by whole population sequencing. [file 13068_2018_1283_MOESM2_ESM.xlsx]

## Sheet: All_mutations
Mutation name	Chromosome	Position	Reference base	Mutant base	Annotation – systematic name	Annotation – standard name	Annotation start	Annotation end	SNP position within feature	Transition (>: nucleotides; >> amino acids)	α_UV_depth	α_UV_mismatch	a_UV_depth	a_UV_mismatch	R1_depth	R1_mismatch	R2_depth	R2_mismatch	R3_depth	R3_mismatch	R4_depth	R4_mismatch	R5_depth	R5_mismatch
ABD1 A-79T	II	691767	A	T	YBR236C	ABD1	690378	691688	-79	A>T	800	0	846	16	919	4	497	1	591	2	970	19	1096	21
ACA1 A400C	V	241101	A	C	YER045C	ACA1	240031	241500	400	S>>A	702	0	776	36	840	25	450	10	577	16	1278	28	932	19
AIM9 T1683C	V	321641	T	C	YER080W	AIM9	319959	321842	1683	silent	769	0	860	22	882	2	549	0	561	0	945	1	1129	1
AIR1 C153T	IX	210767	C	T	YIL079C	AIR1	210920	212002	153	C>T	791	0	919	18	900	7	484	1	621	3	1326	16	960	8
ARO1 C1283T	IV	705763	C	T	YDR127W	ARO1	704481	709247	1283	S>>F	740	0	882	50	937	139	498	95	522	151	1007	135	990	130
ARO1 C1284T	IV	705764	C	T	YDR127W	ARO1	704481	709247	1284	S>>F	745	0	884	49	931	139	516	93	516	147	1013	137	980	127
ARO7 G260A	XVI	675369	G	A	YPR060C	ARO7	674858	675628	260	P>>L	683	0	841	19	888	22	464	11	548	22	829	40	1004	44
ART5 G454T	VII	626635	G	T	YGR068C	ART5	625328	627088	454	L>>I	740	0	900	899	900	597	470	291	597	318	1237	595	1037	499
ATG26 A512T	XII	533884	A	T	YLR189C	ATG26	530799	534395	512	L>>STOP	795	0	862	72	892	1	502	2	552	1	917	5	974	7
AUS1 T32C	XV	353895	T	C	YOR011W	AUS1	349679	353863	32	T>C	714	0	879	7	918	3	505	1	541	2	973	5	1043	4
AVL9 C1806G	XII	375434	C	G	YLR114C	AVL9	374945	377239	1806	E>>D	434	432	568	0	533	257	315	143	338	170	749	416	634	341
AVO1 C972T	XV	182653	C	T	YOL078W	AVO1	181682	185212	972	silent	823	0	1034	179	1043	16	521	10	608	12	1572	23	1057	16
BAR1 A1465G	IX	323804	A	G	YIL015W	BAR1	322340	324103	1465	S>>G	768	1	1038	10	1001	0	528	0	593	0	1112	0	1059	1
BAS1 T165C	XI	638089	T	C	YKR099W	BAS1	635489	637924	165	T>C	716	0	841	6	857	5	572	3	620	2	809	9	973	9
BCS1 T-43A	IV	1226571	T	A	YDR375C	BCS1	1225158	1226528	-43	T>A	665	585	896	0	890	423	490	203	548	217	1137	378	1022	361
BST1 A1342G	VI	85891	A	G	YFL025C	BST1	84143	87232	1342	Y>>H	715	12	882	0	869	1	555	0	573	1	943	0	1022	1
CBK1 G424A	XIV	335293	G	A	YNL161W	CBK1	332599	334869	424	G>A	815	5	951	0	946	2	514	1	643	2	1248	8	1077	12
CBS2 G143T	IV	851367	G	T	YDR197W	CBS2	851225	852394	143	R>>I	692	4	797	0	836	18	436	5	481	3	910	2	1031	3
CCA1 C488T	V	522177	C	T	YER168C	CCA1	521024	522664	488	G>>D	764	0	965	0	902	0	464	0	580	2	1068	9	1060	18
CDC25 G4346A	XII	752650	G	A	YLR310C	CDC25	752226	756995	4346	S>>F	904	0	1052	3	1061	15	527	10	662	16	1361	30	1135	63
CDC39 G46T	III	280159	G	T	YCR093W	CDC39	280114	286440	46	E>>STOP	670	0	777	12	759	0	548	0	536	0	881	1	1048	0
CLD1 C37T	VII	713749	C	T	YGR110W	CLD1	713713	715050	37	P>>S	832	0	1103	57	1143	132	541	89	642	112	1278	172	1130	166
COA2 G114A	XVI	188192	G	A	YPL189C-A	COA2	188306	188512	114	G>A	775	0	808	25	852	8	554	10	569	8	1051	15	1069	15
COS111 C14T	II	629176	C	T	YBR203W	COS111	629163	629211	14	S>>L	730	0	756	24	863	1	498	1	564	1	813	3	975	2
COS111 T429C	II	629640	T	C	YBR203W	COS111	629163	629211	429	T>C	758	0	859	24	842	1	443	0	539	0	1098	2	899	1
CSF1 G3487A	XII	312246	G	A	YLR087C	CSF1	306856	315732	3487	P>>S	711	0	924	9	888	9	518	3	550	2	974	4	1065	3
DBP3 G1476T	VII	360387	G	T	YGL078C	DBP3	360291	361862	1476	F>>L	815	0	923	9	952	0	482	0	540	0	1070	0	1103	1
DCS2 A73G	XV	658399	A	G	YOR173W	DCS2	657265	658326	73	A>G	860	6	951	0	1024	1	513	2	618	3	1035	8	1109	8
DEF1 C-108T	XI	338505	C	T	YKL054C	DEF1	336181	338397	-108	C>T	888	0	1000	48	1006	2	613	2	629	2	1171	8	1096	3
DGR2 C481T	XI	214266	C	T	YKL121W	DGR2	213786	216344	481	Q>>STOP	730	12	890	0	892	1	463	1	552	2	1048	2	1012	4
DIC1 G-357A	XII	828229	G	A	YLR348C	DIC1	826976	827872	-357	G>A	703	0	895	129	858	39	435	13	561	19	1392	18	884	9
DIE2 C414G	VII	947836	C	G	YGR227W	DIE2	947423	949000	414	silent	657	0	774	20	788	0	486	0	507	1	892	1	925	0
DOP1 T2829A	IV	737166	T	A	YDR141C	DOP1	734898	739994	2829	L>>F	772	0	934	7	913	0	529	0	619	1	1136	0	1009	0
DUR1,2 T4873A	II	637333	T	A	YBR208C	DUR1,2	636698	642205	4873	I>>F	665	0	816	16	922	3	487	1	518	0	955	19	1017	27
EFM1 C851T	VIII	22630	C	T	YHL039W	EFM1	21780	23537	851	S>>F	784	0	891	11	891	3	577	1	590	0	1379	1	1097	1
FLR1 C604T	II	251960	C	T	YBR008C	FLR1	252564	254210	604	C>T	697	0	797	1	928	0	508	0	582	0	1031	16	981	10
FMC1 G357A	IX	179880	G	A	YIL098C	FMC1	179769	180236	357	silent	779	1	891	13	961	1	486	2	554	0	1111	33	974	30
FOL1 T1668A	XIV	166291	T	A	YNL256W	FOL1	164624	167098	1668	silent	759	0	824	7	960	2	452	1	533	0	967	20	999	14
GDH1 A1232G	XV	1041809	A	G	YOR375C	GDH1	1041676	1043040	1232	F>>S	736	0	859	10	908	8	522	2	581	10	1124	14	1077	11
GDH1 A68G	XV	1042973	A	G	YOR375C	GDH1	1041676	1043040	68	F>>S	780	54	925	2	870	135	523	118	564	130	978	419	1049	398
GDH1 C1345T	XV	1041696	C	T	YOR375C	GDH1	1041676	1043040	1345	D>>N	728	0	735	12	862	26	574	14	565	20	1012	13	1062	10
GDH1 G1105A	XV	1041936	G	A	YOR375C	GDH1	1041676	1043040	1105	P>>S	753	0	986	2	930	10	456	0	593	4	1336	13	1007	10
GDH1 G1331A	XV	1041710	G	A	YOR375C	GDH1	1041676	1043040	1331	S>>F	718	0	743	5	886	76	577	26	547	21	1043	62	1071	41
GDH1 G299A	XV	1042742	G	A	YOR375C	GDH1	1041676	1043040	299	S>>F	840	0	1057	54	1028	215	543	142	611	204	1162	97	1113	121
GDH1 G47A	XV	1042994	G	A	YOR375C	GDH1	1041676	1043040	47	S>>F	761	0	938	62	909	272	523	113	569	109	997	244	1066	297
GLR1 T312A	XVI	375810	T	A	YPL091W	GLR1	375499	376950	312	N>>K	727	5	951	0	955	0	566	2	600	1	1243	0	1056	0
GSH1 A-73T	X	236425	A	T	YJL101C	GSH1	234316	236352	-73	A>T	770	685	916	1	1012	435	539	185	604	270	980	386	1090	292
HEM12 A348T	IV	552205	A	T	YDR047W	HEM12	551858	552946	348	silent	773	0	923	0	975	3	503	3	581	9	1136	0	985	0
HSH49 A-56T	XV	912763	A	T	YOR319W	HSH49	912819	913460	-56	A>T	809	0	894	14	890	1	579	1	657	0	1027	7	1127	10
HVG1 C-204T	V	228985	C	T	YER039C	HVG1	228455	228781	-204	C>T	771	69	967	0	881	67	403	37	546	55	1284	124	945	117
IDP3 T184C	XIV	615005	T	C	YNL009W	IDP3	614822	616084	184	Y>>H	779	1	920	0	905	6	609	14	552	4	887	5	1152	12
IFH1 G-305T	XII	585797	G	T	YLR223C	IFH1	582235	585492	-305	G>T	756	0	982	26	929	3	665	1	656	0	925	1	1080	3
INA1 G-200C	XII	950953	G	C	YLR413W	INA1	951153	953180	-200	G>C	674	18	760	0	749	10	532	12	510	4	1008	13	931	19
IOC4 G732A	XIII	356114	G	A	YMR044W	IOC4	355383	356810	732	silent	650	0	876	7	796	0	436	0	548	0	1167	2	965	1
IPT1 T67A	IV	591276	T	A	YDR072C	IPT1	589759	591342	67	N>>Y	669	48	876	0	839	54	454	55	504	69	918	135	958	129
IRA2 C7081T	XV	178150	C	T	YOL081W	IRA2	171070	180309	7081	H>>Y	856	1	1005	25	993	1	480	0	622	1	1345	0	1048	2
ISW1 C3280T	II	708255	C	T	YBR245C	ISW1	708145	711534	3280	E>>K	718	0	858	134	826	21	522	10	584	8	992	21	1072	25
ITT1 T1169A	XIII	138718	T	A	YML068W	ITT1	137550	138944	1169	L>>STOP	774	0	823	11	849	2	512	0	531	4	936	24	1079	19
KCS1 C2709T	IV	479556	C	T	YDR017C	KCS1	479112	482264	2709	silent	746	0	913	10	846	5	526	1	537	1	905	11	988	12
KTR6 G1222A	XVI	457234	G	A	YPL053C	KTR6	457115	458455	1222	Q>>STOP	790	0	906	11	1030	3	537	1	587	0	952	30	1122	23
LDH1 T892C	II	632485	T	C	YBR204C	LDH1	632249	633376	892	K>>E	746	0	810	25	805	0	479	1	520	0	968	3	984	0
LHS1 C152T	XI	298871	C	T	YKL073W	LHS1	296074	298719	152	C>T	830	0	1014	15	957	26	557	10	574	15	906	9	1066	14
LOS1 A790T	XI	50841	A	T	YKL205W	LOS1	50052	53354	790	K>>STOP	837	0	868	6	975	9	600	2	637	2	1038	1	1142	2
LYS14 C209T	IV	511898	C	T	YDR034C	LYS14	509734	512106	209	G>>D	685	1	863	1	883	20	498	15	528	14	837	4	1049	10
MAL11 A482T	VII	1075338	A	T	YGR289C	MAL11	1073969	1075819	482	M>>K	783	7	864	0	891	12	534	7	629	12	1239	77	1214	78
MAL11 G310A	VII	1075510	G	A	YGR289C	MAL11	1073969	1075819	310	P>>S	746	0	980	52	980	184	524	143	672	279	1371	520	1258	454
MET17 C-353T	XII	732191	C	T	YLR303W	MET17	732544	733878	-353	C>T	684	0	813	84	852	5	446	2	535	2	1022	1	863	2
MET6 G941A	V	341223	G	A	YER091C	MET6	339860	342163	941	S>>F	821	0	1035	2	1024	24	483	6	561	8	1335	12	1125	7
MLH1 A675G	XIII	595559	A	G	YMR167W	MLH1	594885	597194	675	silent	781	0	880	11	860	0	533	1	584	1	1057	0	1110	1
MNN4 G1543A	XI	65925	G	A	YKL201C	MNN4	63931	67467	1543	P>>S	815	0	964	33	1046	2	530	1	608	1	978	1	1104	0
MPD1 G384T	XV	852693	G	T	YOR288C	MPD1	852120	853076	384	F>>L	773	0	823	9	850	11	456	6	533	4	1137	12	945	13
MRN1 A13G	XVI	197775	A	G	YPL184C	MRN1	195949	197787	13	Y>>H	722	0	756	36	809	4	602	9	535	0	955	5	1031	4
MRP7 G990T	XIV	621441	G	T	YNL005C	MRP7	621315	622430	990	silent	646	0	854	11	758	17	508	20	483	15	793	2	1046	0
MRPS28 T490A	IV	1146802	T	A	YDR337W	MRPS28	1146313	1147173	490	F>>I	812	0	1044	92	1037	3	498	2	632	0	1324	6	1137	0
MRPS9 T443C	II	535696	T	C	YBR146W	MRPS9	535254	536090	443	L>>S	717	0	814	13	833	5	454	1	559	2	1122	14	954	11
MSH2 G580A	XV	147961	G	A	YOL090W	MSH2	147382	150276	580	E>>K	781	0	1007	150	939	29	502	14	567	16	1032	26	1104	19
MTM1 A943T	VII	1006369	A	T	YGR257C	MTM1	1006211	1007311	943	L>>M	856	856	1018	0	974	379	514	220	622	247	1448	642	1116	541
NAN1 G186A	XVI	313085	G	A	YPL126W	NAN1	310209	312899	186	G>A	682	19	686	1	746	7	585	2	562	4	830	10	840	5
NBP35 T-66C	VII	343111	T	C	YGL091C	NBP35	342059	343045	-66	T>C	779	15	883	0	841	0	484	0	572	0	1166	1	1115	0
NDC80 C1235T	IX	79308	C	T	YIL144W	NDC80	78074	80149	1235	S>>L	762	0	747	18	844	17	523	6	549	7	930	12	996	7
NGR1 T-154C	II	647727	T	C	YBR212W	NGR1	647881	649899	-154	T>C	743	0	682	9	773	0	465	1	480	0	949	0	1011	0
NIP1 T1728C	XIII	893698	T	C	YMR309C	NIP1	892987	895425	1728	silent	763	0	892	7	929	0	534	0	612	1	1047	0	1177	2
NOP58 A25T	XV	896797	A	T	YOR310C	NOP58	896822	898357	25	A>T	545	42	533	0	557	50	427	67	398	34	568	71	651	83
NQM1 G781A	VII	580660	G	A	YGR043C	NQM1	580439	581440	781	silent	837	0	904	46	897	122	542	57	555	97	993	123	1124	147
NRD1 A-335C	XIV	174651	A	C	YNL251C	NRD1	172589	174316	-335	A>C	746	668	835	0	867	329	483	146	609	210	1153	425	1003	386
NRG1 C505A	IV	542863	C	A	YDR043C	NRG1	542672	543367	505	E>>STOP	761	0	832	6	951	2	469	0	578	0	1074	30	1040	37
NRG1 G137T	IV	543231	G	T	YDR043C	NRG1	542672	543367	137	P>>Q	774	0	934	7	966	4	506	4	595	7	1110	33	1042	40
NUP120 T1749C	XI	331865	T	C	YKL057C	NUP120	330500	333613	1749	silent	789	0	885	7	943	0	545	0	604	1	958	0	993	0
OST6 A159G	XIII	233615	A	G	YML019W	OST6	233457	234455	159	silent	771	0	975	17	956	1	502	1	610	0	1354	14	1067	14
PAL1 G815A	IV	1171005	G	A	YDR348C	PAL1	1170320	1171819	815	P>>L	778	24	976	1	997	9	453	2	651	5	1381	7	943	2
PAT1 G-31A	III	252656	G	A	YCR077C	PAT1	250235	252625	-31	G>A	716	0	872	0	914	1	527	2	613	3	1317	11	958	8
PBP1 T-191C	VII	853411	T	C	YGR178C	PBP1	851052	853220	-191	T>C	788	686	1045	0	1007	475	487	181	652	239	1271	432	1104	395
PDR10 G129A	XV	931928	G	A	YOR328W	PDR10	931800	936494	129	silent	719	9	879	0	746	0	423	2	519	6	1290	17	846	9
PEX30 C134T	XII	779348	C	T	YLR324W	PEX30	779215	780786	134	S>>F	755	0	845	0	859	0	411	0	511	0	1236	15	898	15
PHO5 A297T	II	430649	A	T	YBR093C	PHO5	429542	430945	297	silent	1160	527	818	0	1069	322	581	175	726	215	1433	448	1216	362
PIM1 T561C	II	180718	T	C	YBL022C	PIM1	177877	181278	561	I>>M	820	0	944	4	1026	51	498	6	677	13	1409	5	1124	3
PRM4 T-85A	XVI	256851	T	A	YPL156C	PRM4	255912	256766	-85	T>A	821	0	876	17	964	25	579	13	585	9	1051	13	1125	19
PSD1 A1496G	XIV	316178	A	G	YNL169C	PSD1	316171	317673	1496	L>>S	771	0	883	1	883	14	560	11	594	8	837	7	1004	12
PSF1 A606G	IV	473759	A	G	YDR013W	PSF1	473154	473780	606	silent	862	0	1025	89	1014	5	628	1	649	1	1125	0	1177	0
RAD50 T1268C	XIV	176678	T	C	YNL250W	RAD50	175411	179349	1268	L>>S	685	0	750	10	791	1	481	1	536	3	901	9	954	10
RGP1 T789C	IV	729044	T	C	YDR137W	RGP1	728256	730247	789	silent	676	0	784	9	853	19	553	12	542	6	852	14	977	13
RIF1 A3757G	II	753345	A	G	YBR275C	RIF1	751351	757101	3757	Y>>H	733	0	718	33	861	13	480	10	557	10	848	17	954	25
RIF1 T474A	II	756628	T	A	YBR275C	RIF1	751351	757101	474	silent	731	0	829	25	922	13	501	7	531	10	1076	26	1080	21
RLP7 C-140A	XIV	627284	C	A	YNL002C	RLP7	626176	627144	-140	C>A	702	56	770	0	756	45	471	34	487	36	792	82	913	83
RME1 C654A	VII	583243	C	A	YGR044C	RME1	582994	583896	654	L>>F	769	0	939	63	949	128	488	60	584	110	1147	140	1031	128
RPC31 G-273A	XIV	348796	G	A	YNL151C	RPC31	347768	348523	-273	G>A	737	0	908	1	929	12	533	3	527	1	1027	6	1019	2
RPL21A T-140C	II	606552	T	C	YBR191W	RPL21A	606692	607135	-140	T>C	784	0	835	9	961	3	481	0	556	0	887	8	1041	17
RRB1 A903G	XIII	533795	A	G	YMR131C	RRB1	533162	534697	903	silent	855	0	1017	41	995	3	531	2	617	1	1092	9	1186	4
RSC2 C1667T	XII	842996	C	T	YLR357W	RSC2	841330	843999	1667	S>>F	644	44	851	0	831	67	432	70	564	67	1191	137	981	221
RTT107 T2346A	VIII	405314	T	A	YHR154W	RTT107	402969	406181	2346	D>>E	810	0	891	7	856	3	536	2	597	2	1313	23	1039	10
RUP1 G1555A	XV	584771	G	A	YOR138C	RUP1	584310	586325	1555	P>>S	730	0	825	16	925	21	491	7	564	11	1106	19	939	24
SEC16 A4795T	XVI	391858	A	T	YPL085W	SEC16	387064	393651	4795	N>>Y	888	0	1109	121	1052	2	499	1	735	0	1523	5	1123	3
SEI1 T-181C	XII	928561	T	C	YLR404W	SEI1	928742	929599	-181	T>C	833	0	897	16	873	19	583	9	597	9	999	16	1074	26
SFA1 G913A	IV	160517	G	A	YDL168W	SFA1	159605	160765	913	A>>T	676	0	750	103	814	36	395	15	553	32	1209	93	939	53
SGO1 C575A	XV	465347	C	A	YOR073W	SGO1	464773	466545	575	S>>Y	798	718	897	0	951	373	486	176	612	237	1128	372	1018	354
SLP1 G52A	XV	624781	G	A	YOR154W	SLP1	624730	626493	52	G>>R	750	0	855	48	848	10	517	1	577	3	1060	8	1051	3
SLU7 T788C	IV	618855	T	C	YDR088C	SLU7	618494	619642	788	E>>G	677	0	716	0	688	42	467	12	450	5	833	0	861	0
SNR189 C-120T	III	178915	C	T	snR189	SNR189	178606	178795	-120	C>T	643	44	722	1	715	63	492	57	498	46	845	128	927	95
SNR46 A-262T	VII	545112	A	T	snR46	SNR46	545374	545570	-262	A>T	667	0	756	14	791	0	505	2	525	0	966	6	864	9
SPC97 A-238G	VIII	448097	A	G	YHR172W	SPC97	448335	450806	-238	A>G	847	0	945	96	981	2	562	5	655	2	897	2	1198	4
SPS22 A564G	III	42728	A	G	YCL048W	SPS22	42165	43556	564	I>>M	798	0	1024	59	994	91	587	84	695	156	1126	181	1206	197
SRB7 A203G	IV	1078243	A	G	YDR308C	SRB7	1078023	1078445	203	L>>P	741	0	934	23	857	2	536	1	556	1	989	0	1043	0
SRB8 C3787G	III	258154	C	G	YCR081W	SRB8	254368	258651	3787	L>>V	704	0	900	898	871	360	582	289	541	293	1025	599	1078	667
SRO77 G-160T	II	14039	G	T	YBL106C	SRO77	10847	13879	-160	G>T	814	813	907	0	883	450	594	326	587	348	1290	605	1248	635
SSA1 G91T	I	141343	G	T	YAL005C	SSA1	139505	141433	91	Q>>K	773	0	888	6	951	12	574	13	586	15	1063	40	1125	86
SSF1 A580T	VIII	229916	A	T	YHR066W	SSF1	229337	230698	580	K>>STOP	843	0	903	6	937	12	556	5	576	6	1024	9	886	8
SSN2 A734T	IV	1349197	A	T	YDR443C	SSN2	1345668	1349930	734	L>>STOP	753	0	880	78	968	3	496	0	538	0	902	1	1130	3
SSN2 C1567A	IV	1348364	C	A	YDR443C	SSN2	1345668	1349930	1567	E>>STOP	668	0	743	8	829	0	497	0	509	0	965	0	917	0
SSN2 G832A	IV	1349099	G	A	YDR443C	SSN2	1345668	1349930	832	Q>>STOP	684	0	863	12	891	1	451	0	501	0	784	3	1015	2
SSN3 T666C	XVI	474039	T	C	YPL042C	SSN3	473037	474704	666	silent	725	0	895	12	938	2	458	1	538	0	1024	21	1017	24
SSN8 G589A	XIV	584704	G	A	YNL025C	SSN8	584321	585292	589	Q>>STOP	706	0	857	133	905	34	499	38	527	23	882	6	1027	10
STE5 C512T	IV	658858	C	T	YDR103W	STE5	658347	661100	512	S>>F	674	0	846	46	849	122	472	89	522	189	1020	187	1011	207
STE5 T2649C	IV	660995	T	C	YDR103W	STE5	658347	661100	2649	silent	742	1	844	43	845	138	529	101	567	225	898	167	1093	208
SUM1 G2358A	IV	1081955	G	A	YDR310C	SUM1	1081124	1084312	2358	silent	808	0	1007	36	992	5	539	0	658	1	1530	0	1018	1
SXM1 C-86T	IV	1263230	C	T	YDR395W	SXM1	1263316	1266150	-86	C>T	761	0	861	10	866	0	517	1	578	0	1311	0	1082	1
TEF1 T-126C	XVI	700466	T	C	YPR080W	TEF1	700592	701968	-126	T>C	663	0	582	27	710	2	490	3	499	1	927	9	856	8
tF(GAA)N G54A	XIV	375015	G	A	tF(GAA)N	tF(GAA)N	374871	374961	54	G>A	691	1	818	14	855	0	496	0	509	0	1213	0	1030	2
tH(GUG)G2 G-7T	VII	319777	G	T	tH(GUG)G2	tH(GUG)G2	319784	319855	-7	G>T	811	12	933	0	999	13	522	9	594	3	1260	13	1074	8
THI2 C432T	II	701406	C	T	YBR240C	THI2	700485	701837	432	silent	748	0	990	10	882	6	417	3	593	4	1434	21	977	23
THI2 T501C	II	701337	T	C	YBR240C	THI2	700485	701837	501	I>>M	738	0	1042	8	886	7	480	3	646	3	1497	23	1040	17
tI(AAU)G C61T	VII	739187	C	T	tI(AAU)G	tI(AAU)G	739127	739200	61	C>T	768	5	996	0	980	2	468	3	641	1	1492	12	1080	16
tL(CAA)K G429A	XI	458742	G	A	tL(CAA)K	tL(CAA)K	458200	458313	429	G>A	750	1	916	13	893	13	559	4	587	5	965	11	1013	12
TOP1 G-114A	XV	315502	G	A	YOL006C	TOP1	313079	315388	-114	G>A	770	0	953	15	878	0	526	0	539	0	1039	3	932	1
tP(UGG)O1 C99T	XV	301196	C	T	tP(UGG)O1	tP(UGG)O1	301098	301199	99	C>T	711	0	932	7	849	0	440	0	543	1	1149	0	1018	1
TPC1 A529T	VII	677153	A	T	YGR096W	TPC1	676625	677569	529	T>>S	803	0	928	1	898	15	505	6	548	9	1358	11	1014	17
TUP1 G1784A	III	260666	G	A	YCR084C	TUP1	260308	262449	1784	S>>L	701	0	889	20	827	2	496	3	616	1	1311	5	970	5
UBP1 A484G	IV	243035	A	G	YDL122W	UBP1	242552	244981	484	K>>E	753	0	872	7	896	0	569	1	573	0	963	0	1146	1
UBP1 T146A	IV	242697	T	A	YDL122W	UBP1	242552	244981	146	F>>Y	640	0	709	15	824	1	505	2	499	0	904	1	911	1
UBP7 T2466A	IX	50556	T	A	YIL156W	UBP7	48091	51306	2466	N>>K	806	710	1010	0	961	598	549	271	683	508	1432	1086	1103	682
UBX6 A149G	X	348484	A	G	YJL048C	UBX6	347442	348632	149	L>>P	766	0	1003	14	1000	1	461	0	576	2	1179	0	1026	0
UIP4 C-164T	XVI	195589	C	T	YPL186C	UIP4	194511	195425	-164	C>T	716	4	802	1	825	0	517	3	538	3	931	16	952	7
ULS1 C732T	XV	693207	C	T	YOR191W	ULS1	692476	697335	732	silent	751	0	933	51	977	142	478	81	584	131	1153	212	1067	185
UTP18 G305A	X	312397	G	A	YJL069C	UTP18	310917	312701	305	T>>I	744	7	753	0	825	0	519	0	566	0	1051	3	1068	0
UTP20 C4359T	II	231997	C	T	YBL004W	UTP20	227639	235120	4359	silent	789	0	924	14	908	3	518	2	618	1	1101	11	1036	11
VHR1 A141G	IX	250129	A	G	YIL056W	VHR1	249989	251911	141	I>>M	903	0	1021	20	1044	0	599	1	634	0	1222	32	1158	40
VHR1 A1570T	IX	251558	A	T	YIL056W	VHR1	249989	251911	1570	K>>STOP	722	2	886	0	953	11	553	17	536	6	1013	17	998	17
VHR1 A192G	IX	250180	A	G	YIL056W	VHR1	249989	251911	192	I>>M	823	0	997	39	1041	4	536	4	624	4	1253	15	1078	9
VHR1 T1892A	IX	251880	T	A	YIL056W	VHR1	249989	251911	1892	L>>STOP	747	0	856	19	907	8	491	3	576	1	1052	0	1016	4
VHS3 G596A	XV	429264	G	A	YOR054C	VHS3	427835	429859	596	P>>L	746	0	1042	19	978	0	511	0	558	1	885	20	1061	18
VID24 A223G	II	451741	A	G	YBR105C	VID24	450875	451963	223	S>>P	756	0	1011	1	932	23	484	10	601	8	1316	0	962	0
VMA13 G259A	XVI	645528	G	A	YPR036W	VMA13	643833	645269	259	G>A	643	0	894	16	850	1	387	0	590	0	1218	3	818	5
VPS13 T-48C	XII	63692	T	C	YLL040C	VPS13	54210	63644	-48	T>C	783	0	805	0	749	0	578	0	545	0	951	18	1037	10
VPS29 G-25A	VIII	129450	G	A	YHR012W	VPS29	129475	130442	-25	G>A	765	0	940	11	972	9	512	4	532	6	905	12	1031	2
YAP1801 A1650T	VIII	420640	A	T	YHR161C	YAP1801	420376	422289	1650	F>>L	692	0	741	17	745	14	448	10	457	9	936	9	921	11
YCR090C C309G	III	272552	C	G	YCR090C	YCR090C	272312	272860	309	silent	695	6	806	0	760	12	518	3	526	2	1022	2	1029	0
YCR095W-A A194G	III	289988	A	G	YCR095W-A	YCR095W-A	289636	289794	194	A>G	810	0	953	7	1005	0	562	1	669	0	1496	5	1161	10
YDL109C G20A	IV	265238	G	A	YDL109C	YDL109C	265258	267201	20	G>A	824	0	1006	162	939	25	454	23	567	19	1337	23	1080	18
YDR249C G664A	IV	959135	G	A	YDR249C	YDR249C	958677	959798	664	silent	748	0	846	1	869	19	557	20	581	13	1045	10	973	9
YDR278C T-382C	IV	1017656	T	C	YDR278C	YDR278C	1016957	1017274	-382	T>C	830	0	1006	8	977	0	657	0	665	0	1074	1	1101	0
YDR524W-C A-15G	IV	1489499	A	G	YDR524W-C	YDR524W-C	1489395	1489484	-15	A>G	807	0	876	21	835	27	587	9	582	13	1331	12	1131	19
YER186W-A T-555A	V	565112	T	A	YER186W-A	YER186W-A	565667	566260	-555	T>A	763	0	902	54	903	100	553	76	645	101	1412	235	1119	166
YFL054C A809T	VI	21979	A	T	YFL054C	YFL054C	20847	22787	809	L>>STOP	741	0	727	36	882	8	494	11	542	9	1195	66	1072	60
YGR027W-A C-300T	VII	535761	C	T	YGR027W-A	YGR027W-A	536061	537383	-300	C>T	759	0	910	59	915	91	545	60	558	86	939	137	997	135
YGR042W G415A	VII	579894	G	A	YGR042W	YGR042W	579480	580295	415	V>>I	797	0	977	44	1048	118	538	60	601	86	1045	137	1096	148
YGR125W A2059T	VII	744388	A	T	YGR125W	YGR125W	742330	745440	2059	I>>F	734	0	806	18	835	11	534	5	584	6	1001	25	990	19
YHR045W C-124A	VIII	195420	C	A	YHR045W	YHR045W	195544	197226	-124	C>A	752	22	806	1	840	16	518	3	525	9	1007	21	1013	27
YHR045W C668T	VIII	196211	C	T	YHR045W	YHR045W	195544	197226	668	T>>I	724	0	830	11	901	9	446	2	563	1	1085	4	1034	7
YHR045W T103A	VIII	195646	T	A	YHR045W	YHR045W	195544	197226	103	L>>I	697	5	772	0	873	4	477	5	517	2	1020	4	1016	6
YIL054W T-93C	IX	254448	T	C	YIL054W	YIL054W	254541	254858	-93	T>C	762	1	1001	1	968	14	472	14	644	11	1432	14	1079	13
YJL171C A288C	X	100601	A	C	YJL171C	YJL171C	99698	100888	288	F>>L	809	22	991	0	985	19	488	9	604	3	1187	9	1089	12
YKR005C T451C	XI	449057	T	C	YKR005C	YKR005C	448164	449507	451	K>>E	852	0	1071	10	935	4	547	3	626	3	944	8	1177	9
YMR244W A-247T	XIII	757002	A	T	YMR244W	YMR244W	757249	758316	-247	A>T	600	4	570	199	647	231	449	136	439	135	849	280	506	119
YNL058C T7C	XIV	516708	T	C	YNL058C	YNL058C	515764	516714	7	K>>E	679	603	900	0	911	354	526	209	582	218	1142	457	1087	401
YPK1 G1954A	XI	207304	G	A	YKL126W	YPK1	205351	207393	1954	E>>K	755	0	853	139	926	21	487	24	528	18	1006	19	1011	16
YPS3 T84C	XII	388661	T	C	YLR121C	YPS3	388745	390271	84	T>C	745	0	1038	104	1037	2	483	0	610	2	1435	11	1092	5
YSP1 T716C	VIII	407821	T	C	YHR155W	YSP1	407106	410792	716	L>>S	700	7	813	0	840	1	513	0	550	0	915	0	989	0
YUR1 A328G	X	152669	A	G	YJL139C	YUR1	151710	152996	328	S>>P	801	15	999	0	957	4	611	8	595	8	1128	29	1079	28
ZUO1 G348A	VII	1062812	G	A	YGR285C	ZUO1	1061858	1063159	348	silent	831	0	936	14	882	1	532	0	626	3	1193	14	1114	29

## Sheet: Non_synonymous_non_zero
0	1	2	3	4	5	6	7	8	9	10	11	12	13	14	15	16	17	18	19	20	21	22	23	24	25	26	27	28	29	30	31	32	33	34	35	36	37	38	39	40	41	42	43
Rank	Mutation name	Chromosome	Position	Reference base	Mutant base	Annotation – systematic name	Annotation – standard name	Annotation start	Annotation end	Mutation position within feature	Substitution (>: nucleotides; >> amino acids)	α_UV_depth	α_UV_mismatch	a_UV_depth	a_UV_mismatch	R1_depth	R1_mismatch	R2_depth	R2_mismatch	R3_depth	R3_mismatch	R4_depth	R4_mismatch	R5_depth	R5_mismatch	α_UV frequency	a_UV frequency	UV frequency	R1 frequency	R2 frequency	R3 frequency	R4 frequency	R5 frequency	Mean frequency	Frequency rank	M1	M2	M3	M4	M5	Mean M	M rank	Mean rank
1	MAL11 A482T	VII	1075338	A	T	YGR289C	MAL11	1073969	1075819	482	M>>K	783	7	864	0	891	12	534	7	629	12	1239	77	1214	78	0.00893997	0	0.00446999	0.013468	0.0131086	0.0190779	0.0621469	0.0642504	0.0294203	43	3.01299	0.973315	1.45537	3.25753	1.03385	1.70417	6	24.5
2	YUR1 A328G	X	152669	A	G	YJL139C	YUR1	151710	152996	328	S>>P	801	15	999	0	957	4	611	8	595	8	1128	29	1079	28	0.0187266	0	0.0093633	0.00417973	0.0130933	0.0134454	0.0257092	0.02595	0.0152901	57	0.446395	3.13257	1.02689	1.91212	1.00936	1.22614	35	46
3	YHR045W C-124A	VIII	195420	C	A	YHR045W	YHR045W	195544	197226	-124	C>A	752	22	806	1	840	16	518	3	525	9	1007	21	1013	27	0.0292553	0.00124069	0.015248	0.0190476	0.00579151	0.0171429	0.020854	0.0266535	0.0174563	50	1.24919	0.304054	2.96	1.21648	1.2781	1.11817	49	49.5
4	NAN1 G186A	XVI	313085	G	A	YPL126W	NAN1	310209	312899	186	G>A	682	19	686	1	746	7	585	2	562	4	830	10	840	5	0.0278592	0.00145773	0.0146585	0.00938338	0.0034188	0.00711744	0.0120482	0.00595238	0.00876311	83	0.640133	0.364347	2.08185	1.69277	0.494048	0.835065	90	86.5
5	PAL1 G815A	IV	1171005	G	A	YDR348C	PAL1	1170320	1171819	815	P>>L	778	24	976	1	997	9	453	2	651	5	1381	7	943	2	0.0308483	0.00102459	0.0159365	0.00902708	0.00441501	0.00768049	0.00506879	0.00212089	0.00737479	87	0.566442	0.489085	1.73963	0.659957	0.418421	0.668075	99	93
6	DGR2 C481T	XI	214266	C	T	YKL121W	DGR2	213786	216344	481	Q>>STOP	730	12	890	0	892	1	463	1	552	2	1048	2	1012	4	0.0164384	0	0.00821918	0.00112108	0.00215983	0.00362319	0.0019084	0.00395257	0.00349737	105	0.136398	1.92657	1.67754	0.526718	2.07115	0.863794	87	96
7	YHR045W T103A	VIII	195646	T	A	YHR045W	YHR045W	195544	197226	103	L>>I	697	5	772	0	873	4	477	5	517	2	1020	4	1016	6	0.0071736	0	0.0035868	0.0045819	0.0104822	0.00386847	0.00392157	0.00590551	0.00539107	96	1.27743	2.28774	0.369052	1.01373	1.50591	1.10487	52	74
8	tI(AAU)G C61T	VII	739187	C	T	tI(AAU)G	tI(AAU)G	739127	739200	61	C>T	768	5	996	0	980	2	468	3	641	1	1492	12	1080	16	0.00651042	0	0.00325521	0.00204082	0.00641026	0.00156006	0.0080429	0.0148148	0.00602068	92	0.626939	3.14103	0.24337	5.1555	1.84198	1.35402	24	58
9	CBK1 G424A	XIV	335293	G	A	YNL161W	CBK1	332599	334869	424	G>A	815	5	951	0	946	2	514	1	643	2	1248	8	1077	12	0.00613497	0	0.00306748	0.00211416	0.00194553	0.00311042	0.00641026	0.0111421	0.00463165	101	0.689218	0.920233	1.59876	2.0609	1.73816	1.2943	31	66
10	DCS2 A73G	XV	658399	A	G	YOR173W	DCS2	657265	658326	73	A>G	860	6	951	0	1024	1	513	2	618	3	1035	8	1109	8	0.00697674	0	0.00348837	0.000976562	0.00389864	0.00485437	0.00772947	0.00721371	0.00469352	100	0.279948	3.9922	1.24515	1.59227	0.933273	1.1564	45	72.5
11	CBS2 G143T	IV	851367	G	T	YDR197W	CBS2	851225	852394	143	R>>I	692	4	797	0	836	18	436	5	481	3	910	2	1031	3	0.00578035	0	0.00289017	0.0215311	0.0114679	0.00623701	0.0021978	0.0029098	0.00787229	85	7.44976	0.53262	0.543867	0.352381	1.32396	1.00135	69	77
12	VHR1 A1570T	IX	251558	A	T	YIL056W	VHR1	249989	251911	1570	K>>STOP	722	2	886	0	953	11	553	17	536	6	1013	17	998	17	0.00277008	0	0.00138504	0.0115425	0.0307414	0.011194	0.0167818	0.0170341	0.0147798	60	8.33368	2.66332	0.364135	1.49918	1.01503	1.65185	8	34
13	IDP3 T184C	XIV	615005	T	C	YNL009W	IDP3	614822	616084	184	Y>>H	779	1	920	0	905	6	609	14	552	4	887	5	1152	12	0.0012837	0	0.000641849	0.00662983	0.0229885	0.00724638	0.00563698	0.0104167	0.0089267	80	10.3293	3.46743	0.315217	0.777903	1.84792	1.74606	5	42.5
14	INA1 G-200C	XII	950953	G	C	YLR413W	INA1	951153	953180	-200	G>C	674	18	760	0	749	10	532	12	510	4	1008	13	931	19	0.0267062	0	0.0133531	0.0133511	0.0225564	0.00784314	0.0128968	0.0204082	0.0150681	58	0.999852	1.68947	0.347712	1.64435	1.58242	1.08854	55	56.5
15	tH(GUG)G2 G-7T	VII	319777	G	T	tH(GUG)G2	tH(GUG)G2	319784	319855	-7	G>T	811	12	933	0	999	13	522	9	594	3	1260	13	1074	8	0.0147965	0	0.00739827	0.013013	0.0172414	0.00505051	0.0103175	0.00744879	0.0100782	74	1.75893	1.32493	0.292929	2.04286	0.72196	1.00136	68	71
16	YJL171C A288C	X	100601	A	C	YJL171C	YJL171C	99698	100888	288	F>>L	809	22	991	0	985	19	488	9	604	3	1187	9	1089	12	0.0271941	0	0.013597	0.0192893	0.0184426	0.00496689	0.00758214	0.0110193	0.0124829	65	1.41864	0.956104	0.269316	1.52654	1.45332	0.958831	80	72.5
17	RSC2 C1667T	XII	842996	C	T	YLR357W	RSC2	841330	843999	1667	S>>F	644	44	851	0	831	67	432	70	564	67	1191	137	981	221	0.068323	0	0.0341615	0.0806258	0.162037	0.118794	0.115029	0.22528	0.122655	23	2.36014	2.00974	0.733131	0.968307	1.95846	1.45827	16	19.5
18	HVG1 C-204T	V	228985	C	T	YER039C	HVG1	228455	228781	-204	C>T	771	69	967	0	881	67	403	37	546	55	1284	124	945	117	0.0894942	0	0.0447471	0.0760499	0.0918114	0.100733	0.0965732	0.12381	0.088954	30	1.69955	1.20725	1.09717	0.958709	1.28203	1.22574	36	33
19	RLP7 C-140A	XIV	627284	C	A	YNL002C	RLP7	626176	627144	-140	C>A	702	56	770	0	756	45	471	34	487	36	792	82	913	83	0.0797721	0	0.039886	0.0595238	0.0721868	0.073922	0.103535	0.0909091	0.0733272	31	1.49235	1.21274	1.02404	1.4006	0.878049	1.17912	43	37
20	IPT1 T67A	IV	591276	T	A	YDR072C	IPT1	589759	591342	67	N>>Y	669	48	876	0	839	54	454	55	504	69	918	135	958	129	0.0717489	0	0.0358744	0.0643623	0.121145	0.136905	0.147059	0.134656	0.106667	27	1.7941	1.88224	1.13009	1.07417	0.915658	1.30283	29	28
21	NOP58 A25T	XV	896797	A	T	YOR310C	NOP58	896822	898357	25	A>T	545	42	533	0	557	50	427	67	398	34	568	71	651	83	0.0770642	0	0.0385321	0.0897666	0.156909	0.0854271	0.125	0.127496	0.103855	28	2.32966	1.74796	0.544439	1.46324	1.01997	1.27038	33	30.5
22	SNR189 C-120T	III	178915	C	T	snR189	SNR189	178606	178795	-120	C>T	643	44	722	1	715	63	492	57	498	46	845	128	927	95	0.0684292	0.00138504	0.0349071	0.0881119	0.115854	0.0923695	0.151479	0.102481	0.0975338	29	2.52418	1.31485	0.797294	1.63993	0.676536	1.24035	34	31.5
23	UBP7 T2466A	IX	50556	T	A	YIL156W	UBP7	48091	51306	2466	N>>K	806	710	1010	0	961	598	549	271	683	508	1432	1086	1103	682	0.880893	0	0.440447	0.622268	0.493625	0.743777	0.75838	0.618314	0.612802	1	1.41281	0.793267	1.50677	1.01963	0.815309	1.0702	58	29.5
24	GDH1 A68G	XV	1042973	A	G	YOR375C	GDH1	1041676	1043040	68	F>>S	780	54	925	2	870	135	523	118	564	130	978	419	1049	398	0.0692308	0.00216216	0.0356965	0.155172	0.225621	0.230496	0.428425	0.379409	0.24247	14	4.347	1.454	1.02161	1.85871	0.885589	1.60434	10	12
25	GSH1 A-73T	X	236425	A	T	YJL101C	GSH1	234316	236352	-73	A>T	770	685	916	1	1012	435	539	185	604	270	980	386	1090	292	0.88961	0.0010917	0.445351	0.429842	0.343228	0.44702	0.393878	0.26789	0.387868	10	0.965175	0.798499	1.3024	0.881119	0.680135	0.903339	83	46.5
26	PBP1 T-191C	VII	853411	T	C	YGR178C	PBP1	851052	853220	-191	T>C	788	686	1045	0	1007	475	487	181	652	239	1271	432	1104	395	0.870558	0	0.435279	0.471698	0.371663	0.366564	0.33989	0.35779	0.390481	9	1.08367	0.787926	0.986281	0.927231	1.05266	0.96155	79	44
27	BCS1 T-43A	IV	1226571	T	A	YDR375C	BCS1	1225158	1226528	-43	T>A	665	585	896	0	890	423	490	203	548	217	1137	378	1022	361	0.879699	0	0.43985	0.475281	0.414286	0.395985	0.332454	0.353229	0.401847	7	1.08055	0.871665	0.955827	0.839561	1.06249	0.957085	81	44
28	NRD1 A-335C	XIV	174651	A	C	YNL251C	NRD1	172589	174316	-335	A>C	746	668	835	0	867	329	483	146	609	210	1153	425	1003	386	0.895442	0	0.447721	0.379469	0.302277	0.344828	0.368604	0.384845	0.371291	12	0.847557	0.796579	1.14077	1.06895	1.04406	0.970188	75	43.5
29	YNL058C T7C	XIV	516708	T	C	YNL058C	YNL058C	515764	516714	7	K>>E	679	603	900	0	911	354	526	209	582	218	1142	457	1087	401	0.888071	0	0.444035	0.388584	0.397338	0.37457	0.400175	0.368905	0.395601	8	0.875119	1.02253	0.942699	1.06836	0.921859	0.963606	77	42.5
30	SGO1 C575A	XV	465347	C	A	YOR073W	SGO1	464773	466545	575	S>>Y	798	718	897	0	951	373	486	176	612	237	1128	372	1018	354	0.899749	0	0.449875	0.392219	0.36214	0.387255	0.329787	0.347741	0.378169	11	0.87184	0.923311	1.06935	0.851602	1.05444	0.949801	82	46.5
31	MAL11 G310A	VII	1075510	G	A	YGR289C	MAL11	1073969	1075819	310	P>>S	746	0	980	52	980	184	524	143	672	279	1371	520	1258	454	0	0.0530612	0.0265306	0.187755	0.272901	0.415179	0.379285	0.36089	0.273757	13	7.07692	1.45349	1.52135	0.913547	0.951501	1.68549	7	10
32	GDH1 G1331A	XV	1041710	G	A	YOR375C	GDH1	1041676	1043040	1331	S>>F	718	0	743	5	886	76	577	26	547	21	1043	62	1071	41	0	0.00672948	0.00336474	0.0857788	0.0450607	0.0383912	0.0594439	0.038282	0.0450535	33	25.4935	0.525312	0.85199	1.54837	0.644002	1.62633	9	21
33	ARO7 G260A	XVI	675369	G	A	YPR060C	ARO7	674858	675628	260	P>>L	683	0	841	19	888	22	464	11	548	22	829	40	1004	44	0	0.0225922	0.0112961	0.0247748	0.0237069	0.040146	0.0482509	0.0438247	0.0319999	39	2.19322	0.956897	1.69343	1.20189	0.908267	1.31147	28	33.5
34	YFL054C A809T	VI	21979	A	T	YFL054C	YFL054C	20847	22787	809	L>>STOP	741	0	727	36	882	8	494	11	542	9	1195	66	1072	60	0	0.0495186	0.0247593	0.00907029	0.0222672	0.0166052	0.0552301	0.0559701	0.0306504	40	0.366339	2.45496	0.745723	3.32608	1.0134	1.17718	44	42
35	NRG1 G137T	IV	543231	G	T	YDR043C	NRG1	542672	543367	137	P>>Q	774	0	934	7	966	4	506	4	595	7	1110	33	1042	40	0	0.00749465	0.00374732	0.00414079	0.00790514	0.0117647	0.0297297	0.0383877	0.0159459	54	1.105	1.90909	1.48824	2.52703	1.29122	1.59255	12	33
36	SSA1 G91T	I	141343	G	T	YAL005C	SSA1	139505	141433	91	Q>>K	773	0	888	6	951	12	574	13	586	15	1063	40	1125	86	0	0.00675676	0.00337838	0.0126183	0.0226481	0.0255973	0.0376294	0.0764444	0.0297193	42	3.73502	1.79486	1.13022	1.47005	2.03151	1.86607	3	22.5
37	CDC25 G4346A	XII	752650	G	A	YLR310C	CDC25	752226	756995	4346	S>>F	904	0	1052	3	1061	15	527	10	662	16	1361	30	1135	63	0	0.00285171	0.00142586	0.0141376	0.0189753	0.0241692	0.0220426	0.0555066	0.0227095	45	9.91517	1.34219	1.27372	0.912013	2.51815	2.07995	1	23
38	ATG26 A512T	XII	533884	A	T	YLR189C	ATG26	530799	534395	512	L>>STOP	795	0	862	72	892	1	502	2	552	1	917	5	974	7	0	0.0835267	0.0417633	0.00112108	0.00398406	0.00181159	0.00545256	0.00718686	0.0102199	72	0.0268435	3.55378	0.45471	3.00981	1.31807	0.703313	97	84.5
39	SPC97 A-238G	VIII	448097	A	G	YHR172W	SPC97	448335	450806	-238	A>G	847	0	945	96	981	2	562	5	655	2	897	2	1198	4	0	0.101587	0.0507937	0.00203874	0.0088968	0.00305344	0.00222965	0.0033389	0.0117252	67	0.0401376	4.36388	0.343206	0.730212	1.4975	0.580175	104	85.5
40	MET17 C-353T	XII	732191	C	T	YLR303W	MET17	732544	733878	-353	C>T	684	0	813	84	852	5	446	2	535	2	1022	1	863	2	0	0.103321	0.0516605	0.00586854	0.0044843	0.00373832	0.000978474	0.0023175	0.0115079	69	0.113598	0.764126	0.833645	0.261742	2.36848	0.537492	105	87
41	PIM1 T561C	II	180718	T	C	YBL022C	PIM1	177877	181278	561	I>>M	820	0	944	4	1026	51	498	6	677	13	1409	5	1124	3	0	0.00423729	0.00211864	0.0497076	0.0120482	0.0192024	0.00354862	0.00266904	0.0148824	59	23.462	0.242381	1.5938	0.184801	0.752135	1.04727	60	59.5
42	SLP1 G52A	XV	624781	G	A	YOR154W	SLP1	624730	626493	52	G>>R	750	0	855	48	848	10	517	1	577	3	1060	8	1051	3	0	0.0561404	0.0280702	0.0117925	0.00193424	0.00519931	0.00754717	0.00285442	0.00956629	78	0.420106	0.164023	2.68804	1.45157	0.378211	0.633074	103	90.5
43	TUP1 G1784A	III	260666	G	A	YCR084C	TUP1	260308	262449	1784	S>>L	701	0	889	20	827	2	496	3	616	1	1311	5	970	5	0	0.0224972	0.0112486	0.00241838	0.00604839	0.00162338	0.00381388	0.00515464	0.00505121	98	0.214994	2.50101	0.268398	2.34935	1.35155	0.8555	88	93
44	COS111 C14T	II	629176	C	T	YBR203W	COS111	629163	629211	14	S>>L	730	0	756	24	863	1	498	1	564	1	813	3	975	2	0	0.031746	0.015873	0.00115875	0.00200803	0.00177305	0.00369004	0.00205128	0.00442569	102	0.0730012	1.73293	0.882979	2.08118	0.555897	0.664161	100	101
45	DEF1 C-108T	XI	338505	C	T	YKL054C	DEF1	336181	338397	-108	C>T	888	0	1000	48	1006	2	613	2	629	2	1171	8	1096	3	0	0.048	0.024	0.00198807	0.00326264	0.00317965	0.00683177	0.00273723	0.00699989	89	0.0828363	1.64111	0.974563	2.14859	0.400661	0.647769	102	95.5
46	VHR1 A192G	IX	250180	A	G	YIL056W	VHR1	249989	251911	192	I>>M	823	0	997	39	1041	4	536	4	624	4	1253	15	1078	9	0	0.0391174	0.0195587	0.00384246	0.00746269	0.00641026	0.0119713	0.00834879	0.00959902	77	0.196458	1.94216	0.858974	1.86752	0.697403	0.843445	89	83
47	TEF1 T-126C	XVI	700466	T	C	YPR080W	TEF1	700592	701968	-126	T>C	663	0	582	27	710	2	490	3	499	1	927	9	856	8	0	0.0463918	0.0231959	0.0028169	0.00612245	0.00200401	0.00970874	0.00934579	0.00886563	82	0.12144	2.17347	0.327321	4.84466	0.962617	0.83376	91	86.5
48	TPC1 A529T	VII	677153	A	T	YGR096W	TPC1	676625	677569	529	T>>S	803	0	928	1	898	15	505	6	548	9	1358	11	1014	17	0	0.00107759	0.000538793	0.0167038	0.0118812	0.0164234	0.00810015	0.0167653	0.0117354	66	31.0022	0.711287	1.3823	0.493209	2.06975	1.98883	2	34
49	PSD1 A1496G	XIV	316178	A	G	YNL169C	PSD1	316171	317673	1496	L>>S	771	0	883	1	883	14	560	11	594	8	837	7	1004	12	0	0.0011325	0.000566251	0.015855	0.0196429	0.013468	0.0083632	0.0119522	0.0116413	68	28	1.2389	0.685644	0.620968	1.42914	1.8403	4	36
50	MPD1 G384T	XV	852693	G	T	YOR288C	MPD1	852120	853076	384	F>>L	773	0	823	9	850	11	456	6	533	4	1137	12	945	13	0	0.0109356	0.0054678	0.0129412	0.0131579	0.00750469	0.0105541	0.0137566	0.0105637	71	2.3668	1.01675	0.570356	1.40633	1.30344	1.20265	41	56
51	SSF1 A580T	VIII	229916	A	T	YHR066W	SSF1	229337	230698	580	K>>STOP	843	0	903	6	937	12	556	5	576	6	1024	9	886	8	0	0.00664452	0.00332226	0.0128068	0.00899281	0.0104167	0.00878906	0.00902935	0.00889283	81	3.85486	0.702188	1.15833	0.84375	1.02734	1.22136	37	59
52	tL(CAA)K G429A	XI	458742	G	A	tL(CAA)K	tL(CAA)K	458200	458313	429	G>A	750	1	916	13	893	13	559	4	587	5	965	11	1013	12	0.00133333	0.0141921	0.00776274	0.0145577	0.00715564	0.00851789	0.011399	0.011846	0.0102065	73	1.87533	0.491537	1.19037	1.33824	1.03922	1.08821	56	64.5
53	GDH1 A1232G	XV	1041809	A	G	YOR375C	GDH1	1041676	1043040	1232	F>>S	736	0	859	10	908	8	522	2	581	10	1124	14	1077	11	0	0.0116414	0.00582072	0.00881057	0.00383142	0.0172117	0.0124555	0.0102136	0.00972391	75	1.51366	0.434866	4.49225	0.723665	0.820003	1.11903	48	61.5
54	VPS29 G-25A	VIII	129450	G	A	YHR012W	VPS29	129475	130442	-25	G>A	765	0	940	11	972	9	512	4	532	6	905	12	1031	2	0	0.0117021	0.00585106	0.00925926	0.0078125	0.0112782	0.0132597	0.00193986	0.00823343	84	1.58249	0.84375	1.44361	1.17569	0.146298	0.801876	92	88
55	MET6 G941A	V	341223	G	A	YER091C	MET6	339860	342163	941	S>>F	821	0	1035	2	1024	24	483	6	561	8	1335	12	1125	7	0	0.00193237	0.000966184	0.0234375	0.0124224	0.0142602	0.00898876	0.00622222	0.0110495	70	24.2578	0.530021	1.14795	0.630337	0.692222	1.45137	17	43.5
56	NDC80 C1235T	IX	79308	C	T	YIL144W	NDC80	78074	80149	1235	S>>L	762	0	747	18	844	17	523	6	549	7	930	12	996	7	0	0.0240964	0.0120482	0.0201422	0.0114723	0.0127505	0.0129032	0.00702811	0.0127241	64	1.6718	0.569565	1.11141	1.01198	0.544679	0.897808	84	74
57	AUS1 T32C	XV	353895	T	C	YOR011W	AUS1	349679	353863	32	T>C	714	0	879	7	918	3	505	1	541	2	973	5	1043	4	0	0.00796359	0.0039818	0.00326797	0.0019802	0.00369686	0.00513875	0.00383509	0.00365011	103	0.820728	0.605941	1.86691	1.39003	0.746309	0.99252	72	87.5
58	RPC31 G-273A	XIV	348796	G	A	YNL151C	RPC31	347768	348523	-273	G>A	737	0	908	1	929	12	533	3	527	1	1027	6	1019	2	0	0.00110132	0.000550661	0.0129171	0.00562852	0.00189753	0.00584226	0.00196271	0.0047998	99	23.4575	0.435741	0.337128	3.07887	0.33595	1.28942	32	65.5
59	YHR045W C668T	VIII	196211	C	T	YHR045W	YHR045W	195544	197226	668	T>>I	724	0	830	11	901	9	446	2	563	1	1085	4	1034	7	0	0.013253	0.00662651	0.0099889	0.0044843	0.0017762	0.00368664	0.00676983	0.0055554	95	1.50742	0.448929	0.396092	2.07558	1.83632	1.00429	66	80.5
60	CSF1 G3487A	XII	312246	G	A	YLR087C	CSF1	306856	315732	3487	P>>S	711	0	924	9	888	9	518	3	550	2	974	4	1065	3	0	0.00974026	0.00487013	0.0101351	0.00579151	0.00363636	0.00410678	0.0028169	0.00522614	97	2.08108	0.571429	0.627879	1.12936	0.685915	0.896285	85	91
61	LOS1 A790T	XI	50841	A	T	YKL205W	LOS1	50052	53354	790	K>>STOP	837	0	868	6	975	9	600	2	637	2	1038	1	1142	2	0	0.00691244	0.00345622	0.00923077	0.00333333	0.00313972	0.000963391	0.00175131	0.00364579	104	2.67077	0.361111	0.941915	0.30684	1.81786	0.872876	86	95
62	ABD1 A-79T	II	691767	A	T	YBR236C	ABD1	690378	691688	-79	A>T	800	0	846	16	919	4	497	1	591	2	970	19	1096	21	0	0.0189125	0.00945626	0.00435256	0.00201207	0.00338409	0.0195876	0.0191606	0.00965887	76	0.460283	0.462274	1.6819	5.78814	0.978198	1.1517	46	61
63	MRPS9 T443C	II	535696	T	C	YBR146W	MRPS9	535254	536090	443	L>>S	717	0	814	13	833	5	454	1	559	2	1122	14	954	11	0	0.0159705	0.00798526	0.0060024	0.00220264	0.00357782	0.0124777	0.0115304	0.00729604	88	0.751685	0.36696	1.62433	3.48752	0.924079	1.07624	57	72.5
64	AIR1 C153T	IX	210767	C	T	YIL079C	AIR1	210920	212002	153	C>T	791	0	919	18	900	7	484	1	621	3	1326	16	960	8	0	0.0195865	0.00979325	0.00777778	0.00206612	0.00483092	0.0120664	0.00833333	0.00747796	86	0.794198	0.265643	2.33816	2.49774	0.690625	0.96823	76	81
65	RAD50 T1268C	XIV	176678	T	C	YNL250W	RAD50	175411	179349	1268	L>>S	685	0	750	10	791	1	481	1	536	3	901	9	954	10	0	0.0133333	0.00666667	0.00126422	0.002079	0.00559701	0.0099889	0.0104822	0.006013	93	0.189633	1.64449	2.69216	1.78468	1.04938	1.09473	54	73.5
66	BAS1 T165C	XI	638089	T	C	YKR099W	BAS1	635489	637924	165	T>C	716	0	841	6	857	5	572	3	620	2	809	9	973	9	0	0.00713436	0.00356718	0.00583431	0.00524476	0.00322581	0.0111248	0.00924974	0.00637444	91	1.63555	0.898951	0.615054	3.4487	0.831449	1.20993	40	65.5
67	YKR005C T451C	XI	449057	T	C	YKR005C	YKR005C	448164	449507	451	K>>E	852	0	1071	10	935	4	547	3	626	3	944	8	1177	9	0	0.00933707	0.00466853	0.00427807	0.00548446	0.00479233	0.00847458	0.00764656	0.00589076	94	0.916364	1.28199	0.873802	1.76836	0.902294	1.10372	53	73.5
68	THI2 T501C	II	701337	T	C	YBR240C	THI2	700485	701837	501	I>>M	738	0	1042	8	886	7	480	3	646	3	1497	23	1040	17	0	0.00767754	0.00383877	0.00790068	0.00625	0.00464396	0.0153641	0.0163462	0.00905727	79	2.05813	0.791071	0.743034	3.30839	1.06392	1.33612	25	52
69	RTT107 T2346A	VIII	405314	T	A	YHR154W	RTT107	402969	406181	2346	D>>E	810	0	891	7	856	3	536	2	597	2	1313	23	1039	10	0	0.00785634	0.00392817	0.00350467	0.00373134	0.00335008	0.0175171	0.00962464	0.00694267	90	0.89219	1.06468	0.897822	5.22887	0.549441	1.1963	42	66
70	RIF1 A3757G	II	753345	A	G	YBR275C	RIF1	751351	757101	3757	Y>>H	733	0	718	33	861	13	480	10	557	10	848	17	954	25	0	0.045961	0.0229805	0.0150987	0.0208333	0.0179533	0.0200472	0.0262055	0.0205197	46	0.657023	1.37981	0.861759	1.11663	1.30719	1.02661	63	54.5
71	YGR125W A2059T	VII	744388	A	T	YGR125W	YGR125W	742330	745440	2059	I>>F	734	0	806	18	835	11	534	5	584	6	1001	25	990	19	0	0.0223325	0.0111663	0.0131737	0.0093633	0.010274	0.024975	0.0191919	0.0146907	61	1.17977	0.710759	1.09726	2.4309	0.768444	1.1144	51	56
72	COA2 G114A	XVI	188192	G	A	YPL189C-A	COA2	188306	188512	114	G>A	775	0	808	25	852	8	554	10	569	8	1051	15	1069	15	0	0.0309406	0.0154703	0.00938967	0.0180505	0.0140598	0.0142721	0.0140318	0.0142124	62	0.606948	1.92238	0.77891	1.0151	0.983162	0.98067	73	67.5
73	ACA1 A400C	V	241101	A	C	YER045C	ACA1	240031	241500	400	S>>A	702	0	776	36	840	25	450	10	577	16	1278	28	932	19	0	0.0463918	0.0231959	0.0297619	0.0222222	0.0277296	0.0219092	0.0203863	0.0242009	44	1.28307	0.746667	1.24783	0.790102	0.930487	0.974508	74	59
74	LYS14 C209T	IV	511898	C	T	YDR034C	LYS14	509734	512106	209	G>>D	685	1	863	1	883	20	498	15	528	14	837	4	1049	10	0.00145985	0.00115875	0.0013093	0.0226501	0.0301205	0.0265152	0.00477897	0.00953289	0.0158178	55	17.2993	1.32982	0.880303	0.180236	1.99476	1.48743	15	35
75	YIL054W T-93C	IX	254448	T	C	YIL054W	YIL054W	254541	254858	-93	T>C	762	1	1001	1	968	14	472	14	644	11	1432	14	1079	13	0.00131234	0.000999001	0.00115567	0.0144628	0.029661	0.0170807	0.00977654	0.0120482	0.0140308	63	12.5147	2.05085	0.575865	0.572372	1.23236	1.59815	11	37
76	GDH1 C1345T	XV	1041696	C	T	YOR375C	GDH1	1041676	1043040	1345	D>>N	728	0	735	12	862	26	574	14	565	20	1012	13	1062	10	0	0.0163265	0.00816327	0.0301624	0.0243902	0.0353982	0.0128458	0.0094162	0.0200627	47	3.6949	0.80863	1.45133	0.362895	0.733015	1.02897	62	54.5
77	RUP1 G1555A	XV	584771	G	A	YOR138C	RUP1	584310	586325	1555	P>>S	730	0	825	16	925	21	491	7	564	11	1106	19	939	24	0	0.0193939	0.00969697	0.0227027	0.0142566	0.0195035	0.017179	0.0255591	0.0181497	48	2.34122	0.62797	1.36803	0.880815	1.48781	1.2139	39	43.5
78	SEI1 T-181C	XII	928561	T	C	YLR404W	SEI1	928742	929599	-181	T>C	833	0	897	16	873	19	583	9	597	9	999	16	1074	26	0	0.0178372	0.00891862	0.021764	0.0154374	0.0150754	0.016016	0.0242086	0.0169033	53	2.44029	0.709308	0.976549	1.0624	1.51152	1.22105	38	45.5
79	LHS1 C152T	XI	298871	C	T	YKL073W	LHS1	296074	298719	152	C>T	830	0	1014	15	957	26	557	10	574	15	906	9	1066	14	0	0.0147929	0.00739645	0.0271682	0.0179533	0.0261324	0.00993377	0.0131332	0.0169529	52	3.67315	0.66082	1.45557	0.380132	1.32208	1.12168	47	49.5
80	YDR524W-C A-15G	IV	1489499	A	G	YDR524W-C	YDR524W-C	1489395	1489484	-15	A>G	807	0	876	21	835	27	587	9	582	13	1331	12	1131	19	0	0.0239726	0.0119863	0.0323353	0.0153322	0.0223368	0.00901578	0.0167993	0.0179676	49	2.69769	0.474162	1.45685	0.403629	1.86332	1.06985	59	54
81	PRM4 T-85A	XVI	256851	T	A	YPL156C	PRM4	255912	256766	-85	T>A	821	0	876	17	964	25	579	13	585	9	1051	13	1125	19	0	0.0194064	0.0097032	0.0259336	0.0224525	0.0153846	0.0123692	0.0168889	0.017122	51	2.67269	0.865769	0.685207	0.803996	1.3654	1.11722	50	50.5
82	YAP1801 A1650T	VIII	420640	A	T	YHR161C	YAP1801	420376	422289	1650	F>>L	692	0	741	17	745	14	448	10	457	9	936	9	921	11	0	0.022942	0.011471	0.0187919	0.0223214	0.0196937	0.00961538	0.0119435	0.0156395	56	1.63822	1.18782	0.882276	0.488248	1.24213	1.00811	65	60.5
83	SFA1 G913A	IV	160517	G	A	YDL168W	SFA1	159605	160765	913	A>>T	676	0	750	103	814	36	395	15	553	32	1209	93	939	53	0	0.137333	0.0686667	0.044226	0.0379747	0.0578662	0.0769231	0.056443	0.0570166	32	0.644069	0.85865	1.52381	1.32933	0.733759	0.961552	78	55
84	SSN8 G589A	XIV	584704	G	A	YNL025C	SSN8	584321	585292	589	Q>>STOP	706	0	857	133	905	34	499	38	527	23	882	6	1027	10	0	0.155193	0.0775963	0.0375691	0.0761523	0.0436433	0.00680272	0.0097371	0.0419168	34	0.484161	2.027	0.573105	0.155871	1.43135	0.660264	101	67.5
85	YDL109C G20A	IV	265238	G	A	YDL109C	YDL109C	265258	267201	20	G>A	824	0	1006	162	939	25	454	23	567	19	1337	23	1080	18	0	0.161034	0.0805169	0.0266241	0.0506608	0.0335097	0.0172027	0.0166667	0.0375301	35	0.330664	1.90282	0.661452	0.513365	0.968841	0.729781	95	65
86	YPK1 G1954A	XI	207304	G	A	YKL126W	YPK1	205351	207393	1954	E>>K	755	0	853	139	926	21	487	24	528	18	1006	19	1011	16	0	0.162954	0.0814771	0.0226782	0.0492813	0.0340909	0.0188867	0.0158259	0.03704	36	0.278338	2.17307	0.691761	0.554009	0.837941	0.720554	96	66
87	DIC1 G-357A	XII	828229	G	A	YLR348C	DIC1	826976	827872	-357	G>A	703	0	895	129	858	39	435	13	561	19	1392	18	884	9	0	0.144134	0.072067	0.0454545	0.0298851	0.0338681	0.012931	0.010181	0.0340645	37	0.630726	0.657471	1.13328	0.381806	0.78733	0.6761	98	67.5
88	MSH2 G580A	XV	147961	G	A	YOL090W	MSH2	147382	150276	580	E>>K	781	0	1007	150	939	29	502	14	567	16	1032	26	1104	19	0	0.148957	0.0744786	0.0308839	0.0278884	0.0282187	0.0251938	0.0172101	0.0339789	38	0.414668	0.903009	1.01184	0.892805	0.68311	0.74602	94	66
89	ISW1 C3280T	II	708255	C	T	YBR245C	ISW1	708145	711534	3280	E>>K	718	0	858	134	826	21	522	10	584	8	992	21	1072	25	0	0.156177	0.0780886	0.0254237	0.0191571	0.0136986	0.0211694	0.0233209	0.030143	41	0.325576	0.753512	0.715068	1.54536	1.10163	0.785293	93	67
90	GDH1 G47A	XV	1042994	G	A	YOR375C	GDH1	1041676	1043040	47	S>>F	761	0	938	62	909	272	523	113	569	109	997	244	1066	297	0	0.0660981	0.033049	0.29923	0.216061	0.191564	0.244734	0.278612	0.210542	15	9.05412	0.722057	0.88662	1.27756	1.13843	1.53168	13	14
91	SPS22 A564G	III	42728	A	G	YCL048W	SPS22	42165	43556	564	I>>M	798	0	1024	59	994	91	587	84	695	156	1126	181	1206	197	0	0.0576172	0.0288086	0.0915493	0.143101	0.22446	0.160746	0.16335	0.135336	20	3.17785	1.5631	1.56855	0.716144	1.0162	1.41488	20	20
92	YER186W-A T-555A	V	565112	T	A	YER186W-A	YER186W-A	565667	566260	-555	T>A	763	0	902	54	903	100	553	76	645	101	1412	235	1119	166	0	0.059867	0.0299335	0.110742	0.137432	0.156589	0.166431	0.148347	0.124912	22	3.6996	1.24101	1.13939	1.06285	0.891343	1.37729	21	21.5
93	YGR042W G415A	VII	579894	G	A	YGR042W	YGR042W	579480	580295	415	V>>I	797	0	977	44	1048	118	538	60	601	86	1045	137	1096	148	0	0.0450358	0.0225179	0.112595	0.111524	0.143095	0.1311	0.135036	0.109312	26	5.00026	0.990486	1.28308	0.916179	1.03002	1.43082	18	22
94	YGR027W-A C-300T	VII	535761	C	T	YGR027W-A	YGR027W-A	536061	537383	-300	C>T	759	0	910	59	915	91	545	60	558	86	939	137	997	135	0	0.0648352	0.0324176	0.0994536	0.110092	0.154122	0.1459	0.135406	0.112898	25	3.06789	1.10697	1.39994	0.946653	0.928076	1.33098	27	26
95	CLD1 C37T	VII	713749	C	T	YGR110W	CLD1	713713	715050	37	P>>S	832	0	1103	57	1143	132	541	89	642	112	1278	172	1130	166	0	0.0516772	0.0258386	0.115486	0.16451	0.174455	0.134585	0.146903	0.126963	21	4.46949	1.42451	1.06045	0.771462	1.09152	1.41564	19	20
96	RME1 C654A	VII	583243	C	A	YGR044C	RME1	582994	583896	654	L>>F	769	0	939	63	949	128	488	60	584	110	1147	140	1031	128	0	0.0670927	0.0335463	0.134879	0.122951	0.188356	0.122058	0.124151	0.12099	24	4.02067	0.911565	1.53196	0.648015	1.01715	1.29916	30	27
97	GDH1 G299A	XV	1042742	G	A	YOR375C	GDH1	1041676	1043040	299	S>>F	840	0	1057	54	1028	215	543	142	611	204	1162	97	1113	121	0	0.051088	0.025544	0.209144	0.26151	0.333879	0.0834768	0.108715	0.170378	17	8.1876	1.25038	1.27673	0.250021	1.30234	1.33598	26	21.5
98	STE5 C512T	IV	658858	C	T	YDR103W	STE5	658347	661100	512	S>>F	674	0	846	46	849	122	472	89	522	189	1020	187	1011	207	0	0.0543735	0.0271868	0.143698	0.188559	0.362069	0.183333	0.204748	0.184932	16	5.2856	1.31219	1.92019	0.506349	1.11681	1.49752	14	15
99	ARO1 C1284T	IV	705764	C	T	YDR127W	ARO1	704481	709247	1284	S>>F	745	0	884	49	931	139	516	93	516	147	1013	137	980	127	0	0.0554299	0.0277149	0.149302	0.180233	0.284884	0.135242	0.129592	0.151161	19	5.38705	1.20717	1.58065	0.474727	0.958223	1.36136	22	20.5
100	ARO1 C1283T	IV	705763	C	T	YDR127W	ARO1	704481	709247	1283	S>>F	740	0	882	50	937	139	498	95	522	151	1007	135	990	130	0	0.0566893	0.0283447	0.148346	0.190763	0.289272	0.134062	0.131313	0.153683	18	5.23364	1.28594	1.51639	0.463445	0.979499	1.35884	23	20.5
101	SRB8 C3787G	III	258154	C	G	YCR081W	SRB8	254368	258651	3787	L>>V	704	0	900	898	871	360	582	289	541	293	1025	599	1078	667	0	0.997778	0.498889	0.413318	0.496564	0.54159	0.58439	0.618738	0.525581	3	0.828477	1.20141	1.09068	1.07903	1.05878	1.044	61	32
102	AVL9 C1806G	XII	375434	C	G	YLR114C	AVL9	374945	377239	1806	E>>D	434	432	568	0	533	257	315	143	338	170	749	416	634	341	0.995392	0	0.497696	0.482176	0.453968	0.502959	0.555407	0.537855	0.50501	5	0.968817	0.941498	1.10792	1.10428	0.968397	1.01564	64	34.5
103	SRO77 G-160T	II	14039	G	T	YBL106C	SRO77	10847	13879	-160	G>T	814	813	907	0	883	450	594	326	587	348	1290	605	1248	635	0.998771	0	0.499386	0.509626	0.548822	0.592845	0.468992	0.508814	0.521414	4	1.02051	1.07691	1.08021	0.791087	1.08491	1.00375	67	35.5
104	ART5 G454T	VII	626635	G	T	YGR068C	ART5	625328	627088	454	L>>I	740	0	900	899	900	597	470	291	597	318	1237	595	1037	499	0	0.998889	0.499444	0.663333	0.619149	0.532663	0.481002	0.481196	0.546131	2	1.32814	0.93339	0.860315	0.903014	1.0004	0.992583	71	36.5
105	MTM1 A943T	VII	1006369	A	T	YGR257C	MTM1	1006211	1007311	943	L>>M	856	856	1018	0	974	379	514	220	622	247	1448	642	1116	541	1	0	0.5	0.389117	0.428016	0.397106	0.44337	0.484767	0.440396	6	0.778234	1.09997	0.927784	1.1165	1.09337	0.993831	70	38
